# Supplementary material for: A high-throughput drug discovery pipeline to optimize kidney normothermic machine perfusion
Source: Front Physiol. 2022 Sep 26;13:974615. doi: 10.3389/fphys.2022.974615 (PMC9549958; doi:10.3389/fphys.2022.974615)
Supplement: Supplementary file 3 [file Table1.XLSX]

## Sheet: Tabelle2
Western Blot results
Method	KSI					NMP
Drug / Protein	GBSS	Salubrinal	Roflumilast	UDCA	Isoproterenol	GBSS	Isoproterenol
BiP	115,7 *	60,6 *	81.5089	66.9839	118.15	189,5 ***	89.4
pS51-eIF2a/eIF2a	140,3 **	118.246	70,2 *	92.3783	91.3756	126,3 **	76.7928
qPCR result
Method	KSI					NMP
Drug / Target	GBSS	Salubrinal	Roflumilast	UDCA	Isoproterenol	GBSS	Isoproterenol
ATF4	129,5 *	80.8187	97.0175	78.538	108.494	581,8 **	108.5
CHOP	236,7 ***	93.453	74,2	62,7 *	124.504	1239 ***	108
All numbers in percent in relation to GBSS incubation
All data not significant, except when highlighted otherwise:	*: p<0.05
	**: p<0.01
	***:p<0.001
